# Supplementary material for: Nursing Interventions for Patient Empowerment during Intensive Care Unit Discharge: A Systematic Review
Source: Int J Environ Res Public Health. 2021 Oct 21;18(21):11049. doi: 10.3390/ijerph182111049 (PMC8582948; doi:10.3390/ijerph182111049)
Supplement: Supplementary file 1 [file ijerph-18-11049-s001.zip]

Archive with 2 entries (2 files):
- File S2. CRD42021254377.pdf
- File S1. PRISMA_2020_checklist.pdf
